# Supplementary material for: Endoscopic total parathyroidectomy via anterior chest approach with forearm autotransplantation for secondary hyperparathyroidism: a comparison of surgical results with open total parathyroidectomy with autotransplantation
Source: Front Oncol. 2023 May 1;13:1137278. doi: 10.3389/fonc.2023.1137278 (PMC10183594; doi:10.3389/fonc.2023.1137278)
Supplement: Supplementary file 1 [file Table_1.xlsx]

## Sheet: Sheet1
EACtPTx+AT Group
Patient	Age	Gender	BMI（kg/m2）	height / weight	Kidney disease	Diagnostic PTH	Diagnostic calcium	IO PTH	Final PTH	Final calcium	operative time（min）	intraoperative blood loss（ml）	Drainage 24 hours after operation（ml）	Total postoperative drainage volume（ml）	hospital stay（D）	postoperative bleeding	conversion to open surgery	hoarseness	excision	The number of diseased parathyroid glands	Autotransplantation	ectopic parathyroid
1	58	male	27.08	1.74m/82kg	yes	884.3	2.18	423.5	654	1.95	80	5	100	160	7	no	no	no	3	3	yes	no
2	55	male	22.04	1.65m/60kg	yes	2467	2.4	78	34.01	2.12	130	10	130	222	6	no	no	no	4	4	yes	no
3	48	male	22.66	1.7m/65.5kg	yes	1353	2.26	54	18.52	1.98	90	10	50	95	7	no	no	no	4	4	yes	no
4	31	male	20.28	1.72m/60kg	yes	3871	2.43	36.59	170.8	1.66	100	5	90	145	24	no	no	no	4	4	yes	no
5	57	male	17.37	1.73m/52kg	yes	2648	2.56	233.4	276.7	1.76	180	10	25	104	8	no	no	no	3	3	yes	no
6	53	male	19.38	1.7m/56kg	yes	1276	2.26	505.1	464.8	1.98	80	10	75	150	8	no	no	no	4	4	yes	no
7	44	female	20.31	1.6m/52kg	yes	2564	2.46	52.72	31.21	1.8	100	20	80	140	12	no	no	no	4	4	yes	no
8	39	female	21.48	1.6m/55kg	yes	3685	2.26	46.52	15.64	1.77	120	10	60	130	10	no	no	no	4	4	yes	no
9	68	female	20	1.5m/45kg	yes	1755	2.46		579.8	2.04	200	20	70	150	10	no	no	no	4	4	yes	no
10	62	male	19.14	1.6m/49kg	yes	3426	2.39	57.08	47.8	1.54	180	50	170	200	7	no	no	no	4	4	yes	no
11	38	female	21.38	1.5m/48.1kg	yes	1752	2.49	243.9	30.65	2.08	120	20	50	110	12	no	no	no	4	4	yes	no
12	56	female	21.33	51.9kg/1.56m	yes	1718	2.4	151.6	196	1.95	95	10	15	55	10	no	no	no	4	4	yes	no
13	61	female	27.64	69kg/1.58m	yes	1354	2.35	387.1	140.7	2.38	150	20	190	240	13	no	no	no	4	4	yes	no
OtPTx+AT Group
1	69	male	20.2	1.65m/55kg	yes	1179	2.67	63.9	11.5	1.78	60	10	20	27	2	no	no	no	4	4	yes	no
2	44	female	27.34	1.6m/70kg	yes	1072	2.57	6.05	9.55	1.53	60	10	80	87	10	no	no	no	4	4	yes	no
3	50	female	19.68	1.61m/51kg	yes	1524	2.37	368.5	374.5	2.13	120	50	35	60	10	no	no	no	4	4	yes	no
4	74	female	18.49	1.56m/45kg	yes	1160	2.23	163	35.05	2.38	60	10	15	70	11	no	no	no	4	4	yes	no
5	49	female	18.73	1.55m/45kg	yes	2993	2.54	25.32	41.66	2.26	60	10	55	65	7	no	no	no	4	4	yes	no
6	46	male	20.9	1.68m/59kg	yes	2866	2.54	47	15.7	1.29	200	50	75	95	10	no	no	no	4	4	yes	no
7	67	female	27.73	1.6m/71kg	yes	1649	2.38	300.2	367.9	2.14	60	10	20	40	8	no	no	no	4	4	yes	no
8	52	female	18.55	1.58m/46.3kg	yes	2293	2.42	458	132.2	1.56	30	5	40	55	9	no	no	no	4	4	yes	no
9	51	female	31.4	1.53m/73.5kg	yes	1666	2.22	399	359.3	2.06	100	10	50	80	7	no	no	no	4	4	yes	no
10	62	female	20.81	50kg/1.55m	yes	1813	2.91	60.75	10.08	1.72	70	15	75	100	22	no	no	no	4	4	yes	no
11	69	female	20.51	52.5kg/1.6m	yes	213	2.9	67.04	37.58	2.29	175	10	40	73	5	no	no	no	3	3	yes	no
